# Supplementary material for: Sustained gut dysbiosis and intestinal inflammation show correlation with weight gain in person with chronic HIV infection on antiretroviral therapy
Source: BMC Microbiol. 2024 Jul 24;24:274. doi: 10.1186/s12866-024-03431-0 (PMC11267850; doi:10.1186/s12866-024-03431-0)
Supplement: Supplementary file 1 — Supplementary Material 1 [file 12866_2024_3431_MOESM1_ESM.xlsx]

## Sheet: Table_S1
Table S1 General characteristics of participants and their clinical presentation in HIV treatment
	ID	Group*	age**	sex		BMI				Type of ART		Route of HIV infection		Medeical History									Freaquency of
														Proton-pump inhibitors		Steroids		Antibiotics		Statins			Alcohol		Cigarette
						baseline	Follow up	delta		baseline	Follow up			baseline	Follow up	baseline	Follow up	baseline	Follow up	baseline	Follow up		baseline	Follow up	baseline	Follow up
	1	BMI<25	45	f		15.4164	14.4642	-0.952279		ABC/3TC DTG		heterosexual											No	No	No	No
	2	BMI<25	56	m		18.4855	19.9353	1.44984		TAF/FTC RAL(1200)QD	TAF/FTC/ BIC	homosexual		Rabeprazole	Rabeprazole								No	No	No	No
	3	BMI<25	47	m		19.0034	18.6182	-0.385205		RPV DTG		homosexual								Pravastatin Sodium	Pravastatin Sodium		No	No	Yes	Yes, Electronic Cigarette
	4	BMI<25	42	m		19.047	21.7265	2.67949		ABC/3TC DTG	TAF/FTC/ BIC	homosexual											No	No	Yes	Yes
	5	BMI<25	34	m		19.4704	21.8615	2.3911		TAF/FTC RAL(1200)QD	TAF/FTC/ BIC	Injection Drug. Use (IDU)				Prednisolone Sodium Succinate							No	Yes	No	Yes
	6	BMI<25	53	m		20.8327	19.2841	-1.54858		ABC/3TC/DTG	3TC/DTG	homosexual											No	No	No	No
	7	BMI<25	89	m		20.9573	21.6333	0.676041		TAF/FTC/EVG/COBI	TAF/FTC/ BIC	homosexual											once a week	once a week	No	Yes
	8	BMI<25	50	f		20.9644	21.7555	0.791108		TDF/FTC/RPV	3TC/DTG	heterosexual													No	No
	9	BMI<25	53	m		21.1463	23.6713	2.52493		ABC/3TC DTG	3TC/DTG	homosexual											No	No	Yes	No
	10	BMI<25	41	m		21.3708	21.3708	0		TAF/FTC DTG	3TC/DTG	homosexual											Occasional drinking		Yes	No
	11	BMI<25	50	m		21.5394	21.1221	-0.417305		TAF/FTC RAL	TAF/FTC DTG	homosexual											Occasional drinking		No	No
	12	BMI<25	64	m		21.6128	21.9671	0.354308		RAL RPV DRV rtv	RAL(1200)QD RPV DRV rtv	heterosexual											No	No	No	No
	13	BMI<25	49	m		21.6343	20.7387	-0.895643		ABC/3TC RAL	ABC/3TC DTG	homosexual											Yes	Yes	Yes	Yes
	14	BMI<25	52	m		21.6441	24.1415	2.4974		ABC/3TC/DTG	3TC/DTG	homosexual											No		Yes	Yes
	15	BMI<25	52	m		21.6679	20.9346	-0.733376		ABC/3TC/DTG		heterosexual											Yes	Yes	No	No
	16	BMI<25	60	m		21.8629	23.5555	1.69261		ABC/3TC/DTG		heterosexual														No
	17	BMI<25	36	m		22.1367	23.2254	1.08869		ABC/3TC/DTG	3TC/DTG	homosexual						Roxithromycin					3 times a week	Yes	No	No
	18	BMI<25	43	m		22.4382	22.7731	0.334898		TAF/FTC DTG		homosexual											Yes	Yes	Yes	Yes
	19	BMI<25	73	m		22.4996	23.5883	1.08869		TAF/FTC DTG		heterosexual													No	No
	20	BMI<25	41	m		22.913	21.2031	-1.70993		ABC/3TC/DTG		heterosexual													No	No
	21	BMI<25	65	m		23.3976	23.1405	-0.257117		DRV/cobi DTG		homosexual											Once a week		Yes	No
	22	BMI<25	41	m		23.564	24.9135	1.34948		ABC/3TC/DTG	3TC/DTG	homosexual											No	No	No	No
	23	BMI<25	39	m		23.6445	25.195	1.55046		DRV/cobi DTG		homosexual											No		Yes, Electronic Cigarette	Yes, Electronic Cigarette
	24	BMI<25	74	m		23.741	23.6774	-0.0636072		ABC/3TC DTG		heterosexual									Rosuvastatin Calcium				No	No
	25	BMI<25	56	m		23.8754	24.1176	0.242215		ABC/3TC/DTG RPV	ABC/3TC/DTG	homosexual			Esomeprazole magnesium hydrate										No	No
	26	BMI<25	60	m		24.0569	23.0546	-1.00237		ABC/3TC/DTG	TAF/FTC/ BIC	homosexual											No	No	No	No
	27	BMI<25	63	m		24.1504	22.1616	-1.98886		ABC/3TC/DTG	3TC/DTG	homosexual											Yes	Yes	No	No
	28	BMI<25	51	m		24.2227	25.2182	0.995455		ABC/3TC/DTG	3TC/DTG	homosexual									Rosuvastatin Calcium		Occasional drinking	Occasional drinking	No	No
	29	BMI<25	64	m		24.3551	24.3108	-0.044292		TDF/FTC/RPV	TAF/FTC/RPV	heterosexual									Atorvastatin Calcium Hydrate		Occasional drinking	Occasional drinking	No	No
	30	BMI<25	47	m		24.5181	25.1559	0.637755		TAF/FTC DTG	TAF/FTC DTG	homosexual											3 times a week	5 times a week	No	No
	1	BMI > 25	75	m		25.0995	25.7657	0.666212		TAF/FTC DTG	3TC/DTG	homosexual											3 times a week	3 times a week	No	No
	2	BMI >25	44	m		25.1429	29.0612	3.91837		TAF/FTC DTG	3TC/DTG	homosexual												Yes	No	No
	3	BMI >25	59	f		25.5271	26.2287	0.701661		ABC/3TC/DTG	3TC/DTG	homosexual													No	No
	4	BMI >25	52	m		26.2584	26.0933	-0.165147		TDF/FTC/RPV	3TC/DTG	homosexual											No	No	No	No
	5	BMI >25	60	f		26.419	24.8541	-1.56489		TAF/FTC RAL	TAF/FTC/RPV	heterosexual									Atorvastatin Calcium Hydrate		No	No	No	No
	6	BMI >25	44	m		26.8923	29.1513	2.25896		TDF/FTC/RPV	3TC/DTG	homosexual											Occasional drinking	Occasional drinking	Yes, Electronic Cigarette	Yes
	7	BMI >25	54	m		27.3588	27.7008	0.341986		ABC/3TC DTG	RPV DRVcobi	homosexual											twice a week		No	No
	8	BMI >25	32	m		27.6247	25.4257	-2.19898		TAF/FTC DRV/cobi	3TC/DTG	homosexual											Occasional drinking	Occasional drinking	No	No
	9	BMI >25	45	m		28.0652	28.2773	0.21208		ABC/3TC/DTG	3TC/DTG	unknown													No	No
	10	BMI >25	47	m		28.2828	28.2828	0		ABC/3TC DTG	3TC/DTG	homosexual		Esomeprazole magnesium hydrate						Rosuvastatin Calcium	Rosuvastatin Calcium		Occasional drinking	No	No	No
	11	BMI >25	46	m		28.306	27.9431	-0.362897		ABC/3TC/DTG		homosexual													Yes
	12	BMI >25	40	m		28.7105	29.9753	1.26484		ABC/3TC DTG	3TC/DTG	homosexual											No	No	No	No
	13	BMI >25	51	m		28.7415	29.0318	0.290318		TAF/FTC DTG	TAF/FTC/ BIC	homosexual													No	No
	14	BMI >25	50	m		29.3947	31.022	1.62733		ABC/3TC/DTG	3TC/DTG	homosexual													No	No
	15	BMI >25	42	m		33.4124	34.7489	1.3365		TAF/FTC RPV	3TC/DTG	homosexual											No		No	No
	16	BMI >25	26	m		34.5048	35.2236	0.718849		TAF/FTC DTG	3TC/DTG	homosexual											Occasional drinking	Occasional drinking	No	No
		*BMI at baseline time point, **Age is at the baseline
